# Supplementary material for: Seascape Genomics of the Sugar Kelp Saccharina latissima along the North Eastern Atlantic Latitudinal Gradient
Source: Genes (Basel). 2020 Dec 13;11(12):1503. doi: 10.3390/genes11121503 (PMC7763533; doi:10.3390/genes11121503)
Supplement: Supplementary file 1 [file genes-11-01503-s001.zip]

Archive with 3 entries (3 files):
- Supplementary Figures.docx
- Supplementary Tables.docx
- Supplementary Text.docx
